# Supplementary material for: A Nutrient-Driven tRNA Modification Alters Translational Fidelity and Genome-wide Protein Coding across an Animal Genus
Source: PLoS Biol. 2014 Dec 9;12(12):e1002015. doi: 10.1371/journal.pbio.1002015 (PMC4260829; doi:10.1371/journal.pbio.1002015)
Supplement: Data S1 — Quantification of queuosine modification (from Figure 3 ) and TGT expression levels (Figure S1). (XLSX) [file pbio.1002015.s005.xlsx]

## Sheet: Northern blots (Fig. 3B,D,E)
trna.anticodon	Anticodon of tRNA
dna.cognate	Reverse translation of tRNA anticodon
aa	Amino acid
species	Drosophilid specids (abbreviated as in manuscript)
stage	Developmental stage
replicate	Replicate number
percent.q	Percent queuosine modification of tRNA
trna.anticodon	dna.cognate	aa	species	stage	replicate	percent.q
GUG	CAC	H	dmel	third.instar	1	11
GUG	CAC	H	dmel	third.instar	2	32
GUG	CAC	H	dwil	third.instar	1	23
GUG	CAC	H	dwil	third.instar	2	20
GUG	CAC	H	dvir	third.instar	1	19
GUG	CAC	H	dvir	third.instar	2	17
GUG	CAC	H	dpse	third.instar	1	52
GUG	CAC	H	dpse	third.instar	2	51
GUG	CAC	H	dmel	adult	1	67
GUG	CAC	H	dmel	adult	2	81
GUG	CAC	H	dwil	adult	1	47
GUG	CAC	H	dwil	adult	2	43
GUG	CAC	H	dvir	adult	1	21
GUG	CAC	H	dvir	adult	2	23
GUG	CAC	H	dpse	adult	1	81
GUG	CAC	H	dpse	adult	2	80
GUA	TAC	Y	dmel	third.instar	1	2.4
GUA	TAC	Y	dmel	third.instar	2	6.2
GUA	TAC	Y	dwil	third.instar	1	4.4
GUA	TAC	Y	dwil	third.instar	2	3.3
GUA	TAC	Y	dvir	third.instar	1	4.3
GUA	TAC	Y	dvir	third.instar	2	1.8
GUA	TAC	Y	dpse	third.instar	1	13
GUA	TAC	Y	dpse	third.instar	2	12
GUA	TAC	Y	dmel	adult	1	27
GUA	TAC	Y	dmel	adult	2	51
GUA	TAC	Y	dwil	adult	1	9
GUA	TAC	Y	dwil	adult	2	11
GUA	TAC	Y	dvir	adult	1	2.2
GUA	TAC	Y	dvir	adult	2	0.2
GUA	TAC	Y	dpse	adult	1	55
GUA	TAC	Y	dpse	adult	2	49
GUU	AAC	N	dmel	third.instar	1	2.1
GUU	AAC	N	dmel	third.instar	2	7.7
GUU	AAC	N	dwil	third.instar	1	5.8
GUU	AAC	N	dwil	third.instar	2	3.1
GUU	AAC	N	dvir	third.instar	1	4.9
GUU	AAC	N	dvir	third.instar	2	4.4
GUU	AAC	N	dpse	third.instar	1	17
GUU	AAC	N	dpse	third.instar	2	18
GUU	AAC	N	dmel	adult	1	39
GUU	AAC	N	dmel	adult	2	72
GUU	AAC	N	dwil	adult	1	14
GUU	AAC	N	dwil	adult	2	10
GUU	AAC	N	dvir	adult	1	1.2
GUU	AAC	N	dvir	adult	2	2
GUU	AAC	N	dpse	adult	1	62
GUU	AAC	N	dpse	adult	2	78

## Sheet: White et al. 1973 (Fig. 3B)
# White et al. "Activity of a Transfer RNA Modifying Enzyme during the Development of Drosophila and its Relationship to the su(s) Locus" J. Mol. Biol. (1973) 74, 635-651, Table 2, percentage of delta (Q) form of tRNA, wild-type flies
stage	his1	tyr1	asp2	asn2	asn3	asn5
wt egg	22	26	57	24	29	26
wt first-instar larva	16	12	32	26	21	19
wt second-instar larva	11	12	31	8	10	10
wt early third-instar larva	7	7	20	7	10	11
wt late third-instar larva	6	4	12	6	5	15
wt pre-pupa	10	7	25	9	10	12
wt early pupa	10	7	24	10	9	14
wt late pupa	27	29	62	36	34	32
wt mixed age adult	40	36	72	36	29	39
wt two-week old adult	49	47	74	48	55	47

## Sheet: TGT quantification (Fig. S1)
species	stage	rep	gene	amount
mel	larval	1	tgt	101.63	0	255	1	0.309	153.37	0	255	101.63
mel	larval	1	actin	176.245	0	252	2	0.309	78.755	0	255	176.245
mel	larval	2	tgt	85.002	0	253	3	0.309	169.998	0	255	85.002
mel	larval	2	actin	110.461	0	241	4	0.309	144.539	0	255	110.461
wil	larval	1	tgt	70.476	5	255	5	0.309	184.524	5	255	70.476
wil	larval	1	actin	85.281	1	255	6	0.309	169.719	3	255	85.281
wil	larval	2	tgt	72.117	0	255	7	0.309	182.883	0	255	72.117
wil	larval	2	actin	138.631	0	251	8	0.309	116.369	0	255	138.631
vir	larval	1	tgt	68.907	6	255	9	0.309	186.093	5	255	68.907
vir	larval	1	actin	130.007	0	245	10	0.309	124.993	0	255	130.007
vir	larval	2	tgt	72.2	14	255	11	0.309	182.8	14	255	72.2
vir	larval	2	actin	136.957	0	238	12	0.309	118.043	0	255	136.957
pse	larval	1	tgt	75.114	0	255	13	0.309	179.886	0	255	75.114
pse	larval	1	actin	70.676	0	255	14	0.309	184.324	4	255	70.676
pse	larval	2	tgt	77.614	3	255	15	0.309	177.386	3	255	77.614
pse	larval	2	actin	82.604	8	255	16	0.309	172.396	8	255	82.604
mel	adult	1	tgt	71.828	4	255	17	0.309	183.172	4	255	71.828
mel	adult	1	actin	108.596	1	254	18	0.309	146.404	1	255	108.596
mel	adult	2	tgt	78.289	2	255	19	0.309	176.711	2	255	78.289
mel	adult	2	actin	125.626	0	255	20	0.309	129.374	0	255	125.626
wil	adult	1	tgt	72.844	0	255	21	0.309	182.156	0	255	72.844
wil	adult	1	actin	114.885	2	255	22	0.309	140.115	2	255	114.885
wil	adult	2	tgt	75.167	8	253	23	0.309	179.833	8	255	75.167
wil	adult	2	actin	114.399	5	248	24	0.309	140.601	5	255	114.399
vir	adult	1	tgt	67.363	14	255	25	0.309	187.637	14	255	67.363
vir	adult	1	actin	108.99	0	235	26	0.309	146.01	0	255	108.99
vir	adult	2	tgt	67.351	14	255	27	0.309	187.649	14	255	67.351
vir	adult	2	actin	104.346	0	253	28	0.309	150.654	0	255	104.346
pse	adult	1	tgt	88.536	16	255	29	0.309	166.464	16	255	88.536
pse	adult	1	actin	87.659	10	251	30	0.309	167.341	10	255	87.659
pse	adult	2	tgt	85.732	9	255	31	0.309	169.268	9	255	85.732
pse	adult	2	actin	77.327	19	255	32	0.309	177.673	19	255	77.327
